# Supplementary material for: Serum interleukin-6, procalcitonin, and C-reactive protein at hospital admission can identify patients at low risk for severe COVID-19 progression
Source: Front Microbiol. 2023 Oct 23;14:1256210. doi: 10.3389/fmicb.2023.1256210 (PMC10626435; doi:10.3389/fmicb.2023.1256210)
Supplement: Supplementary file 5 [file Table_3.XLSX]

## Sheet: Sheet1
Correlations
Pearson Correlation
	bFGF	CCL-2	CCL-5	CTGF	IL-10	IL-12	Neopterin	TIMP-1	IL-6	Hemoglobin	Eosinophil count	Platelets	Leukocytes	Lymphocyte count	PCT	CRP	Ferritin	Creatinine	Urea	Sodium	Potassium	ALAT	ASAT	AP	Gamma-GT	Bilirubin	LDH	PT ratio	PTT	D-Dimers	CK	CK-MB	NT-proBNP
CCL-2	0.234439
CCL-5	-0.00589333	0.026692
CTGF	0.226249	0.200517	-0.0211661
IL-10	0.360171	0.248634	-0.015666	0.387678
IL-12	0.392623	0.264264	-0.0597423	0.119222	0.00745219
Neopterin	-0.0928372	-0.0432873	-0.0522828	0.0166802	-0.0715215	-0.0363715
TIMP-1	0.135104	0.167522	0.062812	0.263917	0.0229692	-0.0220751	0.0552005
IL-6	0.0891311	0.1392	0.0122855	0.0438458	0.0117064	0.214606	0.160866	0.207278
Hemoglobin	0.0174665	0.0130962	-0.140522	0.0513626	0.129426	0.0321329	-0.34697	-0.197917	-0.083328
Eosinophil count	-0.0603552	-0.0174156	-0.0578412	-0.0203877	-0.0277709	-0.0760696	0.083093	0.119746	-0.115384	-0.121357
Platelets	-0.144014	-0.0374281	0.0843701	-0.140255	-0.199017	-0.0636351	0.0333703	0.0623119	-0.0930751	-0.25081	0.307323
Leukocytes	-0.0290829	-0.0971344	0.0520764	-0.0438141	-0.140048	0.173013	0.0727001	0.112301	-0.00853836	-0.186908	0.0489667	0.467248
Lymphocyte count	-0.0461374	-0.0584341	-0.0390127	-0.0923004	-0.153147	0.00767418	-0.267189	0.0517549	-0.258674	0.0409441	0.280031	0.211817	0.175694
PCT	0.0569821	0.148911	-0.0154297	0.00943534	0.0127133	0.1755	0.114302	0.136178	0.963584	-0.0155467	-0.0655847	-0.119449	-0.118403	-0.180995
CRP	0.176919	0.017816	0.199414	0.0542512	0.0858423	0.128664	0.30755	0.126172	0.281624	-0.264274	-0.221719	0.16585	0.477939	-0.314153	0.129562
Ferritin	0.112012	-0.0498517	-0.0497383	-0.00498481	0.0757574	-0.127885	0.0632474	-0.0918335	0.159576	0.04048	-0.151205	-0.0902667	0.0698023	-0.180129	0.118553	0.226426
Creatinine	-0.168013	-0.0867	-0.161664	-0.0655979	-0.0979217	-0.0253347	0.8362	0.0454972	0.0490383	-0.373917	0.134539	0.0363813	0.151078	-0.123304	-0.0164333	0.255755	0.00341696
Urea	-0.232318	-0.0696804	-0.182964	-0.0690739	-0.0726899	0.114996	0.753005	-0.0157711	0.158349	-0.314318	0.0187726	0.0232771	0.367098	-0.122997	0.0721968	0.435666	0.101219	0.848215
Sodium	-0.155795	-0.0942567	0.0760607	-0.0703756	-0.0398599	-0.0934644	0.0931872	-0.290388	-0.151803	0.141667	0.190462	0.0844051	-0.17684	0.19513	-0.0576496	-0.210919	-0.168382	-0.0398278	-0.0130808
Potassium	0.0604135	-0.180776	-0.116384	-0.120006	-0.00801409	-0.232572	0.255747	0.142201	0.173663	-0.241882	0.184106	0.246371	0.0563764	0.0990358	0.051838	0.136992	-0.0441719	0.367104	0.292033	0.0115881
ALAT	0.132731	0.00230835	0.013288	-0.0626958	0.0123494	-0.0704766	-0.0521882	0.0661082	0.0100586	-0.0128013	0.0167105	-0.0303912	-0.0530741	-0.082669	-0.0341087	0.0567553	0.0781996	0.0616348	0.0600239	-0.0811414	0.198799
ASAT	0.21912	0.0152987	-0.0203672	0.116713	0.187093	-0.0642111	0.171639	0.20324	0.440832	-0.173538	-0.139107	-0.156219	0.0548583	-0.265778	0.0785956	0.284513	0.250758	0.219604	0.337995	-0.164716	0.312295	0.688724
AP	0.193905	0.0812119	0.0743563	0.0471035	0.0369969	-0.0171386	0.0815647	0.222934	-0.0493588	-0.364274	0.259125	0.148659	-0.0105636	0.0558469	-0.0942003	-0.0941111	-0.127471	0.15252	0.114799	0.0689927	0.316266	0.39675	0.530533
Gamma-GT	0.243383	0.0514741	0.0378208	0.102551	0.125414	-0.0745197	0.121216	0.204276	-0.000337361	-0.279672	0.122307	0.0418463	-0.0282828	-0.00484571	-0.0312648	0.00818454	-0.0533342	0.105967	0.10374	0.0632371	0.264189	0.449452	0.594357	0.849707
Bilirubin	-0.0754976	-0.0843936	0.0338217	0.0496215	0.00524799	-0.176205	0.0443177	0.280034	0.188984	0.0358256	0.0944461	-0.174724	0.118654	-0.211353	0.13054	0.106209	0.359939	0.111272	0.161156	-0.290313	0.154915	0.109048	0.208409	-0.101886	-0.0408469
LDH	0.106814	0.0522807	-0.00232087	0.0606044	0.0886414	-0.0187951	0.170278	0.146805	0.582116	-0.0536081	-0.272486	-0.0780838	0.286718	-0.442664	0.109075	0.462234	0.436286	0.128142	0.239248	-0.252384	0.0688606	0.169513	0.527424	0.00511621	0.0618337	0.426165
PT ratio	-0.0313176	0.0124914	-0.0258849	-0.274413	-0.132359	-0.0708383	-0.231326	-0.127224	-0.389227	0.186019	-0.115418	0.0457236	-0.0561705	0.223656	-0.394357	-0.242115	-0.0602488	-0.143595	-0.194232	0.045913	0.0671733	0.180785	-0.0349907	0.0226163	-0.0562671	-0.308607	-0.0323363
PTT	-0.0831438	-0.0512013	-0.0236425	0.246719	-0.0584024	-0.0377826	0.237098	0.0684492	0.183218	-0.227427	-0.0479018	-0.114115	-0.0601178	-0.208064	0.189242	0.119281	0.0681557	0.308115	0.293564	0.0020636	-0.0296677	-0.134403	0.060182	0.00177559	0.0235034	0.118567	0.04584	-0.487447
D-Dimers	-0.138723	-0.056229	-0.0652007	-0.129306	-0.169957	-0.0559192	0.376802	-0.0554109	0.0686161	-0.254397	0.0779871	0.0666848	0.187937	-0.16156	-0.00728904	0.219685	0.171644	0.336719	0.393827	0.00657313	0.174249	0.151455	0.275237	0.0434864	0.0472891	0.182156	0.38186	0.0461495	-0.00382535
CK	-0.0489463	0.200244	-0.0980547	0.0486665	-0.011752	0.0996704	0.132272	0.172557	0.641246	-0.0813999	-0.192608	-0.160898	0.0546634	-0.3174	0.584348	0.271126	0.173725	0.190041	0.294788	-0.162292	0.164051	0.149276	0.456609	-0.0699324	-0.0393573	0.333003	0.531245	-0.311265	0.269792	0.34918
CK-MB	-0.0555447	0.122652	-0.0513739	0.0159266	0.014786	-0.030805	0.0200887	0.0916718	0.203741	0.00748234	-0.18508	-0.0748217	0.203638	-0.266956	0.120828	0.123599	0.115408	0.0338506	0.116904	-0.237944	0.0253878	-0.0020626	0.293047	0.0317592	0.0172796	0.202793	0.599358	0.0276402	0.0418164	0.283354	0.466701
NT-proBNP	-0.0826624	-0.0392041	-0.0558927	0.0150726	-0.0763891	-0.0505757	0.832696	0.0629015	0.127565	-0.332225	0.325514	0.0829319	0.0919152	-0.11442	0.132041	0.111797	-0.0752991	0.729372	0.496693	0.132729	0.127865	-0.111427	0.0017566	0.0701059	0.0864687	0.0340894	0.0460976	-0.29859	0.138181	0.401084	0.0427075	-0.0306657
Troponin T	-0.0875307	-0.0385856	-0.0619557	0.00773061	-0.0663566	-0.036127	0.568377	0.016026	0.0956947	-0.212162	-0.0430832	0.188363	0.182174	-0.13927	0.0458811	0.416256	-0.0370448	0.518968	0.608295	0.0910503	0.120202	-0.0715496	0.120611	0.123013	0.092674	-0.0128681	0.143362	-0.0447542	0.192956	0.106075	0.119119	0.0307116	0.369107
Pearson correlation matrix of serum parameters at hospital admission of all study patients for multicollinearity testing. R values > 0.8 are marked in yellow.
